# Supplementary material for: ﻿Description of Nilssondytesdiversus gen. et sp. nov. from Venezuela (Coleoptera, Adephaga, Dytiscidae, Cybistrinae)
Source: Zookeys. 2024 Aug 29;1210:325–32. doi: 10.3897/zookeys.1210.124121 (PMC11377889; doi:10.3897/zookeys.1210.124121)
Supplement: XML Treatment for Nilssondytes [file zookeys.1210.124121-treatment1.xml]

<!DOCTYPE tp:taxon-treatment
  PUBLIC "-//TaxonX//DTD Taxonomic Treatment Publishing DTD v0 20100105//EN" "tax-treatment-NSO.dtd">
<tp:taxon-treatment xmlns:tp="http://www.plazi.org/taxpub"><tp:treatment-meta><kwd-group><label>Taxon classification</label><kwd>
              <named-content content-type="kingdom">Animalia</named-content>
            </kwd><kwd>
              <named-content content-type="order">Coleoptera</named-content>
            </kwd><kwd>
              <named-content content-type="family">Dytiscidae</named-content>
            </kwd></kwd-group><mixed-citation publication-type="journal"><person-group><name><surname>Miller</surname><given-names>Kelly B.</given-names></name><name><surname>Michat</surname><given-names>Mariano C.</given-names></name><name><surname>Ferreira Jr</surname><given-names>Nelson</given-names></name></person-group><article-title>﻿Description of <italic><tp:taxon-name><tp:taxon-name-part taxon-name-part-type="genus" reg="Nilssondytes">Nilssondytes</tp:taxon-name-part><tp:taxon-name-part taxon-name-part-type="species" reg="diversus">diversus</tp:taxon-name-part></tp:taxon-name></italic> gen. et sp. nov. from Venezuela (<tp:taxon-name><tp:taxon-name-part taxon-name-part-type="order">Coleoptera</tp:taxon-name-part></tp:taxon-name>, <tp:taxon-name><tp:taxon-name-part taxon-name-part-type="suborder">Adephaga</tp:taxon-name-part></tp:taxon-name>, <tp:taxon-name><tp:taxon-name-part taxon-name-part-type="family">Dytiscidae</tp:taxon-name-part></tp:taxon-name>, <tp:taxon-name><tp:taxon-name-part taxon-name-part-type="subfamily">Cybistrinae</tp:taxon-name-part></tp:taxon-name>)</article-title><source>Zookeys</source><day>29</day><month>08</month><year>2024</year><volume>1210</volume><fpage>325</fpage><lpage>332</lpage><pub-id pub-id-type="doi">10.3897/zookeys.1210.124121</pub-id></mixed-citation></tp:treatment-meta><tp:nomenclature><label>﻿</label><tp:taxon-name>
            <object-id xmlns:xlink="http://www.w3.org/1999/xlink" content-type="arpha" xlink:type="simple">4F32ED96-FC7E-52A2-9F60-69CE12DFCA7F</object-id>
            <tp:taxon-name-part taxon-name-part-type="genus" reg="Nilssondytes">Nilssondytes</tp:taxon-name-part>
            <object-id xmlns:xlink="http://www.w3.org/1999/xlink" content-type="zoobank" xlink:type="simple">https://zoobank.org/2477607A-7AA0-4DE8-A865-56563D3D29D9</object-id>
          </tp:taxon-name><tp:taxon-status xmlns:xlink="http://www.w3.org/1999/xlink" xlink:type="simple">gen. nov.</tp:taxon-status><xref ref-type="fig" rid="F1">Figs 1–10</xref><xref ref-type="fig" rid="F2">, 11</xref></tp:nomenclature><tp:treatment-sec sec-type="remarks" id="SECID0E5IAC"><title>Remark.</title><p>The following description is reproduced with some modifications from <xref ref-type="bibr" rid="B7">Miller et al. (2024)</xref>.</p></tp:treatment-sec><tp:treatment-sec sec-type="type species" id="SECID0EIJAC"><title>Type species.</title><p><italic><tp:taxon-name><tp:taxon-name-part taxon-name-part-type="genus" reg="Nilssondytes">Nilssondytes</tp:taxon-name-part><tp:taxon-name-part taxon-name-part-type="species" reg="diversus">diversus</tp:taxon-name-part></tp:taxon-name></italic> sp. nov., by current designation.</p></tp:treatment-sec><tp:treatment-sec sec-type="diagnosis" id="SECID0EZJAC"><title>Diagnosis.</title><p>From other <tp:taxon-name><tp:taxon-name-part taxon-name-part-type="subfamily">Cybistrinae</tp:taxon-name-part></tp:taxon-name> this genus differs in having: (1) the metatibial spurs apically simple, (2) metacoxal lines clearly present, (3) the pronotum and elytron with broad, distinct lateral yellow bands along margins (Fig. <xref ref-type="fig" rid="F1">1</xref>), (4) males and females each with two metatarsal claws, the posterior much reduced in both sexes (Figs <xref ref-type="fig" rid="F1">2</xref>, <xref ref-type="fig" rid="F1">3</xref>), (5) the prosternum and prosternal process relatively shallowly but distinctly sulcate (Fig. <xref ref-type="fig" rid="F1">4</xref>), (6) the medial margins of the male sternite IX straight, not emarginate (Fig. <xref ref-type="fig" rid="F1">10</xref>), (7) no cluster or line of setae at the apicodorsal angle of the posterior surface of the mesotarsomeres (Fig. <xref ref-type="fig" rid="F1">5</xref>), and (8) the ventral surface of the metatrochanter with an oblique, transverse groove. The single species in this genus (described below) is somewhat similar in size, shape, and coloration to <italic><tp:taxon-name><tp:taxon-name-part taxon-name-part-type="genus" reg="Metaxydytes">Metaxydytes</tp:taxon-name-part><tp:taxon-name-part taxon-name-part-type="species" reg="laevigatus">laevigatus</tp:taxon-name-part></tp:taxon-name></italic> (Olivier) and may be present among series of that species in collections. <italic><tp:taxon-name><tp:taxon-name-part taxon-name-part-type="genus" reg="Nilssondytes">Nilssondytes</tp:taxon-name-part></tp:taxon-name></italic> differ from <italic><tp:taxon-name><tp:taxon-name-part taxon-name-part-type="genus" reg="Metaxydytes">M.</tp:taxon-name-part><tp:taxon-name-part taxon-name-part-type="species" reg="laevigatus">laevigatus</tp:taxon-name-part></tp:taxon-name></italic> in several features (see above) including the presence of yellow lateral elytral margins (Fig. <xref ref-type="fig" rid="F1">1</xref>) which are absent in <italic><tp:taxon-name><tp:taxon-name-part taxon-name-part-type="genus" reg="Metaxydytes">M.</tp:taxon-name-part><tp:taxon-name-part taxon-name-part-type="species" reg="laevigatus">laevigatus</tp:taxon-name-part></tp:taxon-name></italic>. Larvae are unknown.</p></tp:treatment-sec><tp:treatment-sec sec-type="etymology" id="SECID0EIMAC"><title>Etymology.</title><p>This genus is named <italic><tp:taxon-name><tp:taxon-name-part taxon-name-part-type="genus" reg="Nilssondytes">Nilssondytes</tp:taxon-name-part></tp:taxon-name></italic> from the Greek <italic>dytes</italic> meaning “diver,” and <italic>Nilsson</italic>, after the great diving-beetle worker and excellent friend, Anders N. Nilsson, in honor of his inestimable contribution to the science of diving-beetle biology.</p></tp:treatment-sec><tp:treatment-sec sec-type="Phylogenetic relationships" id="SECID0EENAC"><title>Phylogenetic relationships.</title><p>The single species of <italic><tp:taxon-name><tp:taxon-name-part taxon-name-part-type="genus" reg="Nilssondytes">Nilssondytes</tp:taxon-name-part></tp:taxon-name></italic> gen. nov. is part of the clade that includes species with an oblique metatrochanteric groove, but it has an unresolved position with respect to other genera (<xref ref-type="bibr" rid="B7">Miller et al. 2024</xref>). The presence of a reduced posterior metatarsal claw in both males and females (Figs <xref ref-type="fig" rid="F1">2</xref>, <xref ref-type="fig" rid="F1">3</xref>) with straight medial margins of the male abdominal sternite IX (Fig. <xref ref-type="fig" rid="F1">10</xref>) is a unique combination of features within <tp:taxon-name><tp:taxon-name-part taxon-name-part-type="subfamily">Cybistrinae</tp:taxon-name-part></tp:taxon-name>. Unique among this larger clade is also the sulcate prosternum and prosternal process (Fig. <xref ref-type="fig" rid="F1">4</xref>) which is somewhat similar to the Australian genera <italic><tp:taxon-name><tp:taxon-name-part taxon-name-part-type="genus" reg="Spencerhydrus">Spencerhydrus</tp:taxon-name-part></tp:taxon-name></italic> Sharp, 1882 and <italic><tp:taxon-name><tp:taxon-name-part taxon-name-part-type="genus" reg="Sternhydrus">Sternhydrus</tp:taxon-name-part></tp:taxon-name></italic> Brinck, 1945.</p></tp:treatment-sec><tp:treatment-sec><!--Section generated to contain objects referenced in tp:taxon-treatment.--><fig id="F1" position="float" orientation="portrait"><object-id xmlns:xlink="http://www.w3.org/1999/xlink" content-type="doi" xlink:type="simple">10.3897/zookeys.1210.124121.figures1-10</object-id><object-id xmlns:xlink="http://www.w3.org/1999/xlink" content-type="arpha" xlink:type="simple">4348A308-B567-5496-932B-D21B3E61F535</object-id><label>Figures 1–10.</label><caption><p><italic><tp:taxon-name><tp:taxon-name-part taxon-name-part-type="genus" reg="Nilssondytes">Nilssondytes</tp:taxon-name-part><tp:taxon-name-part taxon-name-part-type="species" reg="diversus">diversus</tp:taxon-name-part></tp:taxon-name></italic> sp. nov. <bold>1</bold> dorsal habitus <bold>2, 3</bold> metatarsal claws, posterior aspect: <bold>2</bold> male <bold>3</bold> female <bold>4</bold> prosternal process, ventral aspect <bold>5</bold> right mesothoracic leg, posterior aspect <bold>6–8</bold> male genitalia: <bold>6</bold> median lobe, ventral aspect <bold>7</bold> median lobe, right lateral aspect <bold>8</bold> right lateral lobe, right lateral aspect <bold>9</bold> female genitalia (gonocoxae, laterotergites, right gonocoxosternite and internal genitalia), ventral aspect <bold>10</bold> male sternite IX, ventral aspect. Scale bars: 5.0 mm (<bold>1</bold>); 1.0 mm (<bold>2–5, 9, 10</bold>)</p></caption><graphic xmlns:xlink="http://www.w3.org/1999/xlink" xlink:href="zookeys-1210-325_article-124121__-g001.jpg" position="float" orientation="portrait" xlink:type="simple" id="oo_1123261.jpg"><uri content-type="original_file" xlink:type="simple">https://binary.pensoft.net/fig/1123261</uri></graphic></fig><fig id="F2" position="float" orientation="portrait"><object-id xmlns:xlink="http://www.w3.org/1999/xlink" content-type="doi" xlink:type="simple">10.3897/zookeys.1210.124121.figure11</object-id><object-id xmlns:xlink="http://www.w3.org/1999/xlink" content-type="arpha" xlink:type="simple">A1AEF094-ED38-52BB-BFBE-DADEA133F508</object-id><label>Figure 11.</label><caption><p>Distribution of <italic><tp:taxon-name><tp:taxon-name-part taxon-name-part-type="genus" reg="Nilssondytes">Nilssondytes</tp:taxon-name-part><tp:taxon-name-part taxon-name-part-type="species" reg="diversus">diversus</tp:taxon-name-part></tp:taxon-name></italic> sp. nov. in northern South America.</p></caption><graphic xmlns:xlink="http://www.w3.org/1999/xlink" xlink:href="zookeys-1210-325_article-124121__-g002.jpg" position="float" orientation="portrait" xlink:type="simple" id="oo_1123262.jpg"><uri content-type="original_file" xlink:type="simple">https://binary.pensoft.net/fig/1123262</uri></graphic></fig></tp:treatment-sec><ref-list><ref id="B7"><mixed-citation xmlns:xlink="http://www.w3.org/1999/xlink" xlink:type="simple"><person-group><name name-style="western"><surname>Miller</surname><given-names>KB</given-names></name><name name-style="western"><surname>Michat</surname><given-names>MC</given-names></name><name name-style="western"><surname>Ferreira</surname><given-names>Jr N</given-names></name></person-group> (<year>2024</year>) <article-title>Reclassification of <tp:taxon-name><tp:taxon-name-part taxon-name-part-type="subfamily">Cybistrinae</tp:taxon-name-part></tp:taxon-name> Sharp, 1880 in the Neotropical Region (<tp:taxon-name><tp:taxon-name-part taxon-name-part-type="order">Coleoptera</tp:taxon-name-part></tp:taxon-name>, <tp:taxon-name><tp:taxon-name-part taxon-name-part-type="suborder">Adephaga</tp:taxon-name-part></tp:taxon-name>, <tp:taxon-name><tp:taxon-name-part taxon-name-part-type="family">Dytiscidae</tp:taxon-name-part></tp:taxon-name>), with description of new taxa.</article-title><source>ZooKeys</source><volume>1188</volume>: <fpage>125</fpage>–<lpage>168</lpage>. <ext-link xlink:href="10.3897/zookeys.1188.110081" ext-link-type="doi" xlink:type="simple">https://doi.org/10.3897/zookeys.1188.110081</ext-link></mixed-citation></ref></ref-list></tp:taxon-treatment>
