# Supplementary material for: ﻿Description of Nilssondytesdiversus gen. et sp. nov. from Venezuela (Coleoptera, Adephaga, Dytiscidae, Cybistrinae)
Source: Zookeys. 2024 Aug 29;1210:325–32. doi: 10.3897/zookeys.1210.124121 (PMC11377889; doi:10.3897/zookeys.1210.124121)
Supplement: XML Treatment for Nilssondytes diversus [file zookeys.1210.124121-treatment2.xml]

<!DOCTYPE tp:taxon-treatment
  PUBLIC "-//TaxonX//DTD Taxonomic Treatment Publishing DTD v0 20100105//EN" "tax-treatment-NSO.dtd">
<tp:taxon-treatment xmlns:tp="http://www.plazi.org/taxpub"><tp:treatment-meta><kwd-group><label>Taxon classification</label><kwd>
              <named-content content-type="kingdom">Animalia</named-content>
            </kwd><kwd>
              <named-content content-type="order">Coleoptera</named-content>
            </kwd><kwd>
              <named-content content-type="family">Dytiscidae</named-content>
            </kwd></kwd-group><mixed-citation publication-type="journal"><person-group><name><surname>Miller</surname><given-names>Kelly B.</given-names></name><name><surname>Michat</surname><given-names>Mariano C.</given-names></name><name><surname>Ferreira Jr</surname><given-names>Nelson</given-names></name></person-group><article-title>﻿Description of <italic><tp:taxon-name><tp:taxon-name-part taxon-name-part-type="genus" reg="Nilssondytes">Nilssondytes</tp:taxon-name-part><tp:taxon-name-part taxon-name-part-type="species" reg="diversus">diversus</tp:taxon-name-part></tp:taxon-name></italic> gen. et sp. nov. from Venezuela (<tp:taxon-name><tp:taxon-name-part taxon-name-part-type="order">Coleoptera</tp:taxon-name-part></tp:taxon-name>, <tp:taxon-name><tp:taxon-name-part taxon-name-part-type="suborder">Adephaga</tp:taxon-name-part></tp:taxon-name>, <tp:taxon-name><tp:taxon-name-part taxon-name-part-type="family">Dytiscidae</tp:taxon-name-part></tp:taxon-name>, <tp:taxon-name><tp:taxon-name-part taxon-name-part-type="subfamily">Cybistrinae</tp:taxon-name-part></tp:taxon-name>)</article-title><source>Zookeys</source><day>29</day><month>08</month><year>2024</year><volume>1210</volume><fpage>325</fpage><lpage>332</lpage><pub-id pub-id-type="doi">10.3897/zookeys.1210.124121</pub-id></mixed-citation></tp:treatment-meta><tp:nomenclature><label>﻿</label><tp:taxon-name>
            <object-id xmlns:xlink="http://www.w3.org/1999/xlink" content-type="arpha" xlink:type="simple">946585B2-F35C-5E65-B3C0-BCB61748D5D3</object-id>
            <tp:taxon-name-part taxon-name-part-type="genus" reg="Nilssondytes">Nilssondytes</tp:taxon-name-part>
            <tp:taxon-name-part taxon-name-part-type="species" reg="diversus">diversus</tp:taxon-name-part>
            <object-id xmlns:xlink="http://www.w3.org/1999/xlink" content-type="zoobank" xlink:type="simple">https://zoobank.org/EE6E7F8D-5B43-4131-BF61-9692E3F9047E</object-id>
          </tp:taxon-name><tp:taxon-status xmlns:xlink="http://www.w3.org/1999/xlink" xlink:type="simple">sp. nov.</tp:taxon-status><xref ref-type="fig" rid="F1">Figs 1–10</xref><xref ref-type="fig" rid="F2">, 11</xref></tp:nomenclature><tp:treatment-sec sec-type="remarks" id="SECID0EKAAE"><title>Remark.</title><p>The following description is reproduced with some modifications from <xref ref-type="bibr" rid="B7">Miller et al. (2024)</xref>.</p></tp:treatment-sec><tp:treatment-sec sec-type="type locality" id="SECID0EUAAE"><title>Type locality.</title><p>Venezuela, Amazonas State, roadside pond ca. 7 km S Samariapo <named-content xmlns:xlink="http://www.w3.org/1999/xlink" content-type="dwc:verbatimCoordinates" xlink:type="simple"><named-content content-type="geo-json" specific-use="{&#34;type&#34;:&#34;Point&#34;,&#34;coordinates&#34;:[-67.767967,5.181667]}" id="NCID0E4AAE" xlink:type="simple">5°10.900'N, 67°46.078'W</named-content></named-content>, 95 m elev.</p></tp:treatment-sec><tp:treatment-sec sec-type="diagnosis" id="SECID0ECBAE"><title>Diagnosis.</title><p>This is the only species in the genus and is characterized by its diagnostic combination (see above). Typically, species-level features include the shape of the male median lobe which is unique. In ventral aspect the apex is abruptly constricted with the apex narrowly truncate with laterally pointed processes (Fig. <xref ref-type="fig" rid="F1">6</xref>). In lateral aspect, the median lobe is moderately evenly curved on the dorsal margin, apically abruptly narrowed with the apex elongate and slender, apex narrowly rounded (Fig. <xref ref-type="fig" rid="F1">7</xref>).</p></tp:treatment-sec><tp:treatment-sec sec-type="description" id="SECID0EQBAE"><title>Description.</title><p><bold><italic>Measurements.</italic></bold><abbrev xmlns:xlink="http://www.w3.org/1999/xlink" xlink:title="total length" id="ABBRID0E2BAE" xlink:type="simple">TL</abbrev> = 16.7–19.4 mm, <abbrev xmlns:xlink="http://www.w3.org/1999/xlink" xlink:title="greatest width across elytra" id="ABBRID0E6BAE" xlink:type="simple">GW</abbrev> = 9.6–10.7 mm, <abbrev xmlns:xlink="http://www.w3.org/1999/xlink" xlink:title="greatest pronotal width" id="ABBRID0EDCAE" xlink:type="simple">PW</abbrev> = 7.0–8.1 mm, <abbrev xmlns:xlink="http://www.w3.org/1999/xlink" xlink:title="greatest width of the head" id="ABBRID0EHCAE" xlink:type="simple">HW</abbrev> = 4.2–4.7 mm, <abbrev xmlns:xlink="http://www.w3.org/1999/xlink" xlink:title="distance between the eyes" id="ABBRID0ELCAE" xlink:type="simple">EW</abbrev> = 2.7–2.9 mm, <abbrev xmlns:xlink="http://www.w3.org/1999/xlink" xlink:title="total length" id="ABBRID0EPCAE" xlink:type="simple">TL</abbrev>/<abbrev xmlns:xlink="http://www.w3.org/1999/xlink" xlink:title="greatest width across elytra" id="ABBRID0ETCAE" xlink:type="simple">GW</abbrev> = 1.7–1.8, <abbrev xmlns:xlink="http://www.w3.org/1999/xlink" xlink:title="greatest width of the head" id="ABBRID0EXCAE" xlink:type="simple">HW</abbrev>/<abbrev xmlns:xlink="http://www.w3.org/1999/xlink" xlink:title="distance between the eyes" id="ABBRID0E2CAE" xlink:type="simple">EW</abbrev> = 1.6–1.7, WC/WV = 3.1–3.2. Body shape suboval, slightly expanded posteriorly, widest at ~ 3/5 of length (Fig. <xref ref-type="fig" rid="F1">1</xref>); lateral margins evenly, continuously curved between pronotum and elytron. Depressed and somewhat flattened in lateral aspect.</p><p><bold><italic>Coloration</italic></bold> (Fig. <xref ref-type="fig" rid="F1">1</xref>). Head dark green, anterior clypeal margin yellow, more so laterally, testaceous near eyes. Pronotum dark green with broad lateral yellow margin, posteriorly interrupted and green in three of the four examined specimens, in other specimen yellow extending to posterior angle. Elytron dark green with broad lateral yellow band, separated narrowly from lateral margin, slightly expanded near apex. Ventral surfaces largely black, testaceous on head, basal leg segments and elytral epipleuron.</p><p><bold><italic>Sculpture and structure</italic>.</bold> Head broad, frontoclypeal lines elongate, straight, strongly oblique; anterior clypeal margin broadly, shallowly and evenly concave; dorsal surface evenly covered with fine microsculpture and micropunctures. Pronotum with lateral margins evenly and broadly curved; surface similar to surface of head in microsculpture and micropunctation. Elytral lateral margin evenly and slightly curved for most of length, apically broadly curved; surface of elytron similar to surface of head in microsculpture and micropunctation. Prosternal process apically rounded, ventral surface distinctly sulcate (Fig. <xref ref-type="fig" rid="F1">4</xref>), apex robust, acutely pointed. Metaventral wing broad, slightly less than 1/3 width of lateral portion of metacoxa (WC/WV = 3.1–3.2); surface smooth, without sculpturing. Lateral portion of metacoxa large, broad, surface smooth, without sculpturing; metacoxal lines short, extending less than half distance across metacoxa. Abdominal ventrites smooth, unsculptured.</p><p><bold><italic>Male genitalia</italic>.</bold> Male median lobe in ventral aspect broad throughout most of length, apically abruptly narrowed, apex laterally produced, submedially with broad, elongate lobes on each side, ventral sclerite short, apically sharp, acuminate, extending to 3/5 length of median lobe, apex sharply pointed (Fig. <xref ref-type="fig" rid="F1">6</xref>). In lateral aspect shallowly curved, apically abruptly narrowed, apex narrowed, slightly curved, apically narrowly rounded, broad medially (Fig. <xref ref-type="fig" rid="F1">7</xref>). Lateral lobe broad in basal half, apically distinctly narrowed, apex narrowly rounded, with series of elongate setae along more than apical half of dorsal margin of lateral lobe (Fig. <xref ref-type="fig" rid="F1">8</xref>).</p><fig id="F1" position="float" orientation="portrait"><object-id xmlns:xlink="http://www.w3.org/1999/xlink" content-type="doi" xlink:type="simple">10.3897/zookeys.1210.124121.figures1-10</object-id><object-id xmlns:xlink="http://www.w3.org/1999/xlink" content-type="arpha" xlink:type="simple">4348A308-B567-5496-932B-D21B3E61F535</object-id><label>Figures 1–10.</label><caption><p><italic><tp:taxon-name><tp:taxon-name-part taxon-name-part-type="genus" reg="Nilssondytes">Nilssondytes</tp:taxon-name-part><tp:taxon-name-part taxon-name-part-type="species" reg="diversus">diversus</tp:taxon-name-part></tp:taxon-name></italic> sp. nov. <bold>1</bold> dorsal habitus <bold>2, 3</bold> metatarsal claws, posterior aspect: <bold>2</bold> male <bold>3</bold> female <bold>4</bold> prosternal process, ventral aspect <bold>5</bold> right mesothoracic leg, posterior aspect <bold>6–8</bold> male genitalia: <bold>6</bold> median lobe, ventral aspect <bold>7</bold> median lobe, right lateral aspect <bold>8</bold> right lateral lobe, right lateral aspect <bold>9</bold> female genitalia (gonocoxae, laterotergites, right gonocoxosternite and internal genitalia), ventral aspect <bold>10</bold> male sternite IX, ventral aspect. Scale bars: 5.0 mm (<bold>1</bold>); 1.0 mm (<bold>2–5, 9, 10</bold>)</p></caption><graphic xmlns:xlink="http://www.w3.org/1999/xlink" xlink:href="zookeys-1210-325_article-124121__-g001.jpg" position="float" orientation="portrait" xlink:type="simple" id="oo_1123261.jpg"><uri content-type="original_file" xlink:type="simple">https://binary.pensoft.net/fig/1123261</uri></graphic></fig><fig id="F2" position="float" orientation="portrait"><object-id xmlns:xlink="http://www.w3.org/1999/xlink" content-type="doi" xlink:type="simple">10.3897/zookeys.1210.124121.figure11</object-id><object-id xmlns:xlink="http://www.w3.org/1999/xlink" content-type="arpha" xlink:type="simple">A1AEF094-ED38-52BB-BFBE-DADEA133F508</object-id><label>Figure 11.</label><caption><p>Distribution of <italic><tp:taxon-name><tp:taxon-name-part taxon-name-part-type="genus" reg="Nilssondytes">Nilssondytes</tp:taxon-name-part><tp:taxon-name-part taxon-name-part-type="species" reg="diversus">diversus</tp:taxon-name-part></tp:taxon-name></italic> sp. nov. in northern South America.</p></caption><graphic xmlns:xlink="http://www.w3.org/1999/xlink" xlink:href="zookeys-1210-325_article-124121__-g002.jpg" position="float" orientation="portrait" xlink:type="simple" id="oo_1123262.jpg"><uri content-type="original_file" xlink:type="simple">https://binary.pensoft.net/fig/1123262</uri></graphic></fig><p><bold><italic>Female genitalia</italic>.</bold> With a single genital opening, vagina elongate, slender, with enlarged, bulbous region at base of common oviduct; spermatheca short, curved, at apex of enlarged region, with soft tissue region on each side of enlarged region (Fig. <xref ref-type="fig" rid="F1">9</xref>); gonocoxae together broad, apically broadly pointed (Fig. <xref ref-type="fig" rid="F1">9</xref>); gonocoxosternite broad, with elongate anterolateral lobe, with medial margin sublinear, without conspicuous setae (Fig. <xref ref-type="fig" rid="F1">9</xref>).</p><p><bold><italic>Sexual dimorphism</italic>.</bold> Males have a characteristic broad protarsal palette with ventral adhesive setae. Males also have mesotarsomeres with clumps of posteroventral setae. Females lack pro- and mesotarsal expansions or adhesive setae. Both males and females have two metatarsal claws with the posterior shorter than the anterior (Figs <xref ref-type="fig" rid="F1">2</xref>, <xref ref-type="fig" rid="F1">3</xref>), but females have the posterior somewhat more curved than in males (Fig. <xref ref-type="fig" rid="F1">3</xref>). Females have distinctive microsculpture on the surface of the elytron anteriorly in the form of a field of short striae which is absent in males.</p><p><bold><italic>Variation</italic>.</bold> Five specimens were examined. One specimen has the lateral pronotal yellow band extending to the posterior margin of the pronotum, the others have a narrow dark green separation from the posterior margin.</p></tp:treatment-sec><tp:treatment-sec sec-type="distribution" id="SECID0EFIAE"><title>Distribution.</title><p>This species is known from few localities in Venezuela along the northwestern margins of the Guiana Shield craton (Fig. <xref ref-type="fig" rid="F2">11</xref>).</p></tp:treatment-sec><tp:treatment-sec sec-type="natural history" id="SECID0EPIAE"><title>Natural history.</title><p>The only natural history information available from labels is “roadside pond,” “river margin,” and “rock outcropping.”</p></tp:treatment-sec><tp:treatment-sec sec-type="etymology" id="SECID0EUIAE"><title>Etymology.</title><p>The species is named from the Latin <italic><tp:taxon-name><tp:taxon-name-part taxon-name-part-type="genus" reg="Nilssondytes"/><tp:taxon-name-part taxon-name-part-type="species" reg="diversus">diversus</tp:taxon-name-part></tp:taxon-name></italic>, meaning “different,” in recognition of the different lengths of the metatarsal claws in both males and females (Figs <xref ref-type="fig" rid="F1">3</xref>, <xref ref-type="fig" rid="F1">4</xref>).</p></tp:treatment-sec><tp:treatment-sec sec-type="material" id="SECID0EMJAE"><title>Material examined.</title><p><bold><italic>Holotype</italic></bold>, male deposited in <named-content xmlns:xlink="http://www.w3.org/1999/xlink" content-type="dwc:institutional_code" xlink:title="Museo del Instituto de Zoología Agrícola Francisco Fernández Yépez, Universidad Central de Venezuela, Maracay, Venezuela" xlink:href="http://grbio.org/institution/universidad-central-de-venezuela" xlink:type="simple">MIZA</named-content> (see above) labeled, “Venezuela: Amazonas State <named-content xmlns:xlink="http://www.w3.org/1999/xlink" content-type="dwc:verbatimCoordinates" xlink:type="simple"><named-content content-type="geo-json" specific-use="{&#34;type&#34;:&#34;Point&#34;,&#34;coordinates&#34;:[-67.767967,5.181667]}" id="NCID0E5JAE" xlink:type="simple">5°10.900'N, 67°46.078'W</named-content></named-content>, 95 m ca. 7 km S. Samariapo 15.i.2009; leg. Short, Miller, García, Camacho, Joly VZ09-0115-02X: roadside pond/ SM0846115 KUNHM-ENT [barcode label]/ Holotype: <italic><tp:taxon-name><tp:taxon-name-part taxon-name-part-type="genus" reg="Nilssondytes">Nilssondytes</tp:taxon-name-part><tp:taxon-name-part taxon-name-part-type="species" reg="diversus">diversus</tp:taxon-name-part></tp:taxon-name></italic> Miller, Michat &amp; Ferreira-Jr., 2024 [red label with double black line border].” <bold><italic>Paratypes</italic></bold>, 1 male (<named-content xmlns:xlink="http://www.w3.org/1999/xlink" content-type="dwc:institutional_code" xlink:title="Snow Entomological Collection, University of Kansas, Lawrence, KS, USA" xlink:href="http://grbio.org/institution/university-kansas-biodiversity-institute" xlink:type="simple">SEMC</named-content>) labeled, “Suapure Venez. Caura River 4.20.1900 [handwritten] E.A. Klages.”, 1 female (<named-content xmlns:xlink="http://www.w3.org/1999/xlink" content-type="dwc:institutional_code" xlink:title="Museo del Instituto de Zoología Agrícola Francisco Fernández Yépez, Universidad Central de Venezuela, Maracay, Venezuela" xlink:href="http://grbio.org/institution/universidad-central-de-venezuela" xlink:type="simple">MIZA</named-content>) labeled “Venezuela: Bolivar State <named-content xmlns:xlink="http://www.w3.org/1999/xlink" content-type="dwc:verbatimCoordinates" xlink:type="simple"><named-content content-type="geo-json" specific-use="{&#34;type&#34;:&#34;Point&#34;,&#34;coordinates&#34;:[-64.032222,7.689889]}" id="NCID0E3KAE" xlink:type="simple">7°41'23.6"N, 64°1'56.0"W</named-content></named-content>, 134 m ca. 14 km E Rio Aro; 5.viii.2008 leg. A. Short $ M. García AS-08-073; rock outcropping/ SM0829328 KUNMH-ENT [barcode label],” 1 female (<named-content xmlns:xlink="http://www.w3.org/1999/xlink" content-type="dwc:institutional_code" xlink:title="Snow Entomological Collection, University of Kansas, Lawrence, KS, USA" xlink:href="http://grbio.org/institution/university-kansas-biodiversity-institute" xlink:type="simple">SEMC</named-content>) labeled “Venezuela: Guárico State <named-content xmlns:xlink="http://www.w3.org/1999/xlink" content-type="dwc:verbatimCoordinates" xlink:type="simple"><named-content content-type="geo-json" specific-use="{&#34;type&#34;:&#34;Point&#34;,&#34;coordinates&#34;:[-66.437133,8.103767]}" id="NCID0EILAE" xlink:type="simple">8°6.226'N, 66°26.228'W</named-content></named-content>, 52m UCV San Nicolasito Field Station: Rio Aguaro; 10.i.2009 leg. Short, Miller, Joly, García, Camacho; VZ09-0110-01A/ SEMC0852602 KUNHM-ENT,” 1 male (<named-content xmlns:xlink="http://www.w3.org/1999/xlink" content-type="dwc:institutional_code" xlink:title="Museum of Southwestern Biology, Division of Arthropods, University of New Mexico, Albuquerque, NM, USA" xlink:href="http://grbio.org/institution/university-new-mexico" xlink:type="simple">MSBA</named-content>) labeled “Venezuela: Bolivar State <named-content xmlns:xlink="http://www.w3.org/1999/xlink" content-type="dwc:verbatimCoordinates" xlink:type="simple"><named-content content-type="geo-json" specific-use="{&#34;type&#34;:&#34;Point&#34;,&#34;coordinates&#34;:[-67.029120,6.586940]}" id="NCID0EULAE" xlink:type="simple">6.58694°N, 67.02912°W</named-content></named-content> Rio Caripito 12.i.2009; leg. Short Miller VZ09-0112-02A: river margin/ SM0844405 KUNHM-ENT [barcode label].” All paratypes with, “…Paratype <italic><tp:taxon-name><tp:taxon-name-part taxon-name-part-type="genus" reg="Nilssondytes">Nilssondytes</tp:taxon-name-part><tp:taxon-name-part taxon-name-part-type="species" reg="diversus">diversus</tp:taxon-name-part></tp:taxon-name></italic> Miller, Michat and Ferreira-Jr., 2024 [blue label with black line border].</p></tp:treatment-sec><ref-list><ref id="B7"><mixed-citation xmlns:xlink="http://www.w3.org/1999/xlink" xlink:type="simple"><person-group><name name-style="western"><surname>Miller</surname><given-names>KB</given-names></name><name name-style="western"><surname>Michat</surname><given-names>MC</given-names></name><name name-style="western"><surname>Ferreira</surname><given-names>Jr N</given-names></name></person-group> (<year>2024</year>) <article-title>Reclassification of <tp:taxon-name><tp:taxon-name-part taxon-name-part-type="subfamily">Cybistrinae</tp:taxon-name-part></tp:taxon-name> Sharp, 1880 in the Neotropical Region (<tp:taxon-name><tp:taxon-name-part taxon-name-part-type="order">Coleoptera</tp:taxon-name-part></tp:taxon-name>, <tp:taxon-name><tp:taxon-name-part taxon-name-part-type="suborder">Adephaga</tp:taxon-name-part></tp:taxon-name>, <tp:taxon-name><tp:taxon-name-part taxon-name-part-type="family">Dytiscidae</tp:taxon-name-part></tp:taxon-name>), with description of new taxa.</article-title><source>ZooKeys</source><volume>1188</volume>: <fpage>125</fpage>–<lpage>168</lpage>. <ext-link xlink:href="10.3897/zookeys.1188.110081" ext-link-type="doi" xlink:type="simple">https://doi.org/10.3897/zookeys.1188.110081</ext-link></mixed-citation></ref></ref-list></tp:taxon-treatment>
